# Supplementary material for: Neuronal DSCAM regulates the peri-synaptic localization of GLAST in Bergmann glia for functional synapse formation
Source: Nat Commun. 2024 Feb 1;15:458. doi: 10.1038/s41467-023-44579-z (PMC10834496; doi:10.1038/s41467-023-44579-z)
Supplement: Supplementary file 4 — Source Data [file 41467_2023_44579_MOESM4_ESM.xlsx]

## Sheet: FIGURE_1
Figure 1c								Figure 1f

## Sheet: FIGURE_2
Figure 2c	Spine density on primary dendrite			Figure 2d	Total vGluT2 puncta number
WT	Dscamdel17/del17				WT						Dscamdel17/del17
0	3.19192			P15	61.5142	49.0028	51.6566	58.9442			49.4058	50.9322	37.7769
0.448515	2.55189			P30	124.928	112.711	121.18	111.485			100.504	84.8704	64.347	74.994	80.1039	60.6564
0	1.59413			P60	122.403	131.064	134.14	117.708	117.299		95.7155	76.0381	93.8504	111.182	85.1348
1.46143	5.81367
2.56322	4.90242
2.31748	1.84078
1.10602	1.40557			Figure 2e	vGluT2/ML height (%)
0	2.86072
0.267808	1.15884				WT						Dscamdel17/del17
0.759027	0.333074			P15	63.6896	69.6092	64.7977	69.5023			63.5566	67.7765	64.8917
0.358097	3.28534			P30	82.3269	85.7569	82.1341	84.8765			74.4667	69.0517	68.2759	64.571	68.8702	58.3989
0	3.81024			P60	84.6924	88.3992	85.1837	81.5675	83.8194		74.9602	74.3278	79.4724	72.549	76.6842
1.79597	2.48469
0.403888	1.74166
1.19303	1.63735
0	1.98901			Figure 2f	vGluT2 puncta number
0.356625	2.15674
0	1.3728			P15	WT				Dscamdel17/del17
0	4.94985			I	61.3333	50.3333	71.6667	67.3333	63.3333	57	62.5
0	6.31241			II	16.3333	18	34.6667	39.3333	26	10.5	32.5
4.47023	3.3761
2.03433	6.39076
2.49163	6.77296			P30	WT				Dscamdel17/del17
5.8659	1.27754			I	158	113	130.5	115	139	122	73	107
2.97462	1.76698			II	164	150	128.5	128	113	98	35.5	61
1.92763	8.31834			III	72	122	137	113	36.5	9	1	0
1.33839	4.37842
1.62839	2.01269
0	4.72602			P60	WT					Dscamdel17/del17
0	5.10513			I	120.667	129	133.667	112.667	101.667	98	93	106.667	138	103.333
0	1.64281			II	154.333	145.333	161.667	143.333	145	143.667	86	107	168	85.3333
0	2.68269			III	151	144	126.666	146	137	66	33.6	80.333	82.5	52.3333
0	3.55895
0	2.55261
2.43862	1.12404
1.59626	1.09147
2.10171	2.91548
0.605327	2.78771
3.51449	1.79767
2.34041	5.10207
6.04266	2.04756
1.59626	2.58306
2.10171	1.423
0.605327	4.32466
3.51449	2.33963
2.34041	3.38955
6.04266	1.98591
1.03554	3.87823
0.314406	4.01832
5.77345	0
0.455301	1.89302
6.355	0.705031
	2.77333
	3.87817
	6.14842
	1.68103
	2.74724
	1.85183
	2.69099
	2.33056
	1.57272
	6.9175
	7.98316
	1.59512
	3.43271
	1.26226
	2.42385
	2.62952
	2.8221
	0.870885

## Sheet: FIGURE_3
Figure 3b	% of cells			figure 3c	Strongest CF-EPSC		Figure 3d	Paired-pulse ratio		Figure 3f	Amplitude				Figure 3g	Amplitude ratio		Figure 3i	Amplitude				Figure 3j	Amplitude ratio		Figure 3l	Cumulative frequency		Data per mouse							Figure 3m	Density of immunogold
	WT	Dscamdel17/del17		WT	Dscamdel17/del17		WT	Dscdel17		WT (Control)	Dscamdel17/del17	WT (CTZ)	Dscamdel17/del17(CTZ)		WT	Dscamdel17/del17		WT (Control)	Dscamdel17/del17	WT (CTZ)	Dscamdel17/del17(CTZ)		WT	Dscamdel17/del17		WT	Dscam del17/del17		WT1	WT2	WT3	Dsc1	Dsc2	Dsc3		WT	Dscam del17/del17
1	86.3636	93.1034		0.945	1.268		0.5274	0.28516		0.395686	1.20488	0.702146	2.34337		1.7745	1.9449		0.626	0.435	0.667	0.636		1.065	1.463		0.0175115	0.0267281		0.0175115	0.0663594	0.0663594	0.0267281	0.0635945	0.0820276		13.2608	9.42493
2	13.6364	6.89655		1.072	1.024		0.336239	0.550946		0.632311	0.435773	1.8343	1.05611		2.90094	2.42355		0.497	0.256	0.628	0.365		1.264	1.428		0.0175115	0.0285714		0.0479263	0.0792627	0.0387097	0.0488479	0.1447	0.145622		14.3659	6.85573
3	0	0		0.872	0.823		0.498996	0.421128		0.354444	0.580609	1.16269	1.15302		3.28032	1.98587		0.498	0.434	0.995	0.719		1.997	1.658		0.0230415	0.0368664		0.0635945	0.0322581	0.0986175	0.0285714	0.314286	0.105069		20.9073	5.01427
				0.904	0.616		0.501944	0.591497		0.476292	0.371041	1.02885	0.473181		2.16011	1.27528		0.314	0.379	0.407	0.523		1.295	1.381		0.0258065	0.0442396		0.0267281	0.124424	0.0506912	0.132719	0.242396	0.104147		15.3257	18.5457
				1.209	0.703		0.465939	0.406766		0.631048	0.708967	1.78156	1.63642		2.82317	2.30818		0.462	0.329	0.648	0.599		1.403	1.822		0.0267281	0.0442396		0.129032	0.0562212	0.153917	0.147465	0.124424	0.223041		5.64374	16.2912
				1.273	0.584		0.427872	0.453967		0.547304	0.672332	1.4177	1.33537		2.59033	1.98618		0.262	0.293	0.353	0.737		1.348	2.513		0.0267281	0.0479263		0.0995392	0.0737327	0.24977	0.0368664	0.115207	0.158525		4.51499	15.8739
				1.4	0.427		0.38488	0.59824		0.418207	0.620403	1.85935	1.10515		4.44601	1.78134		0.281	0.38	0.437	0.94		1.553	2.475		0.0322581	0.0488479		0.0248848	0.0534562	0.0829493	0.0866359	0.15023	0.283871		23.5858	14.0884
				0.981	0.752		0.407419	0.449176		0.516903	0.57323	1.12248	0.752338		2.17154	1.31245		0.222	0.29	0.209	0.476		0.94	1.641		0.0341014	0.0534562		0.0534562	0.078341	0.0258065	0.151152	0.295853	0.0599078		12.4511	21.9208
				0.787	0.563		0.375737	0.455495		0.60581	0.653573	0.553008	1.46559		0.91284	2.24243										0.035023	0.0599078		0.083871	0.259908	0.0341014	0.0967742	0.224885	0.331797		6.73879	39.447
				1.052	1.141		0.491554	0.597973		0.597223	0.579358	0.984642	1.30727		1.6487	2.25641										0.037788	0.0635945		0.0774194	0.035023	0.0700461	0.105991	0.117972	0.0857143		14.4866	36.6859
				1.374	0.938		0.49311	0.405778		0.716538	0.935269	1.71604	1.4573		2.39491	1.55816										0.0387097	0.0645161		0.075576	0.125346	0.0894009	0.0645161	0.0691244	0.295853		7.10756	20.2164
				0.914	0.792		0.581139	0.422853		0.4695	0.424689	0.906761	0.476138		1.93133	1.12114										0.0460829	0.0691244		0.0792627	0.173272	0.0543779	0.186175	0.179724	0.143779		15.3422	8.75887
				1.022	1.426		0.63331																			0.0479263	0.0700461		0.15023	0.103226	0.101382	0.115207	0.176037	0.187097		6.93091	11.1744
				1.011	1.354																					0.0488479	0.0718894		0.128111	0.15576	0.140092	0.135484	0.141014	0.0976959		6.93091	14.3081
				1.085	1.233																					0.0506912	0.0737327		0.123502	0.0820276	0.102304	0.139171	0.139171	0.158525		6.82121	13.7423
				0.825	1.611																					0.0516129	0.0746544		0.0534562	0.118894	0.0820276	0.141935	0.0442396	0.0995392		20.8537	20.0088
				0.909	1.293																					0.0516129	0.0746544		0.185253	0.110599	0.0230415	0.0737327	0.0534562	0.0479263		20.4563	13.8093
				1.007	0.913																					0.0516129	0.0801843		0.0534562	0.21659	0.0175115	0.0820276	0.0801843	0.18894		6.16882	10.4491
				0.887	1.32																					0.0534562	0.0820276		0.0267281	0.0894009	0.114286	0.310599	0.262673			9.21875	8.73065
				1.188	1.275																					0.0534562	0.0820276		0.0626728	0.176037	0.297696	0.368664	0.0718894			14.0884	17.2286
				0.949	1.087																					0.0534562	0.0857143		0.0976959	0.0516129	0.0516129	0.15023	0.265438			10.9486	28.4089
				1.261	0.814																					0.0543779	0.0857143		0.131797		0.148387	0.202765	0.0746544			16.254	17.5583
					1.132																					0.0562212	0.0866359		0.0516129		0.122581	0.145622	0.0700461			32.2719	20.1163
					0.777																					0.0626728	0.0949309		0.116129		0.0635945	0.0746544	0.270968			21.4756	7.73367
					1.33																					0.0635945	0.0967742		0.0488479		0.15576	0.122581	0.389862			11.3551	22.8433
					1.104																					0.0635945	0.0976959		0.081106		0.18341	0.0442396	0.202765
					1.95																					0.0663594	0.0995392		0.0801843		0.259908	0.0700461	0.0857143
					1.755																					0.0663594	0.104147		0.0774194		0.037788	0.0949309
					2.281																					0.0663594	0.105069		0.0746544		0.0663594	0.106912
																										0.0700461	0.105991		0.075576		0.0460829	0.170507
																										0.0700461	0.106912		0.147465		0.138249
																										0.0737327	0.115207		0.113364		0.132719
																										0.0746544	0.115207		0.0700461
																										0.075576	0.117972
																										0.075576	0.122581
																										0.0774194	0.124424
																										0.0774194	0.132719
																										0.078341	0.135484
																										0.0792627	0.139171
																										0.0792627	0.139171
																										0.0801843	0.141014
																										0.081106	0.141935
																										0.0820276	0.143779
																										0.0820276	0.1447
																										0.0829493	0.145622
																										0.083871	0.145622
																										0.0894009	0.147465
																										0.0894009	0.15023
																										0.0976959	0.15023
																										0.0986175	0.151152
																										0.0995392	0.158525
																										0.101382	0.158525
																										0.102304	0.170507
																										0.103226	0.176037
																										0.110599	0.179724
																										0.113364	0.186175
																										0.114286	0.187097
																										0.116129	0.18894
																										0.118894	0.202765
																										0.122581	0.223041
																										0.123502	0.224885
																										0.124424	0.242396
																										0.125346	0.262673
																										0.129032	0.265438
																										0.131797	0.270968
																										0.132719	0.283871
																										0.138249	0.295853
																										0.140092	0.295853
																										0.147465	0.310599
																										0.148387	0.314286
																										0.15023	0.331797
																										0.153917	0.368664
																										0.15576	0.389862
																										0.15576
																										0.173272
																										0.176037
																										0.18341
																										0.185253
																										0.21659
																										0.24977
																										0.259908
																										0.259908
																										0.297696

## Sheet: FIGURE_4
Figure 4a						Figure 4b								Figure 4d

## Sheet: FIGURE_5
Figure 5c	Total vGluT2 puncta number					Figure 5d	vGluT2/ML height					Figure 5e	vGluT2 puncta number
Control	En1Cre-cKO	pcp2Cre-cKO	Ptf1aCre-cKO	Atoh1-Cre-cKO		Control	En1Cre-cKO	pcp2Cre-cKO	Ptf1aCre-cKO	Atoh1-Cre-cKO			Control					En1Cre-cKO					pcp2Cre-cKO					Ptf1aCre-cKO					Atoh1-Cre-cKO
115.987	51.2211	93.8361	86.7195	117.55		84.3701	64.8479	81.8182	77.7461	86.2348		I	99.3333	120	133.333	131.667	132	71.6667	89	101.667	88.6667	81	100.333	100.667	82	85	96.6667	97.6667	72.3333	79.6667			125	114.333	95.6667
106.619	71.5845	84.5034	85.9361	98.2444		80.8511	74.9432	72.995	79.4418	80.3128		II	121.333	132.333	156.667	138.667	164.333	83.6667	87.3333	101	95.6667	102	97	111	83.3333	109	122	113	103.333	100.333			129	117.333	119
127.924	86.1046	72.3114	82.2722	92.104		78.9535	71.7227	77.4005	78.0016	78.7361		III	125.667	103.667	131	118.667	132	11.6667	60.3333	53	50	60	100	43	64	68	101	70	92	77.6667			135.667	96.6667	64.3333
117.396	81.608	83.1087				80.1916	76.9489	77.0765
139.58	82.9997	101.613				83.6279	77.2766	82.5783

## Sheet: FIGURE_6
	Figure 6c	vGluT2 puncta number
			Vehicle			Riluzole			L7 with vehicle			L7 with Riluzole
	proximal half	238.5	216	257	257	263.5	301.5	175	144	147.5	175.667	293	236.5
	distal half	136.5	143.5	66	167	132	131	32	56.6667	95.5	57.3333	73.6667	50

## Sheet: FIGURE_7
Figure 7c, d	Gain
	DSCAM(f/f)						DSCAM(f/f)::L7-Cre
0	0.556668	0.279036	0.487775	0.26315	0.364848	0.364927	0.324643	0.302139	0.406782	0.313657	0.38015	0.48233
10	0.606002	0.498975	0.558818	0.473527	0.484409	0.637323	0.485457	0.480657	0.499325	0.28522	0.344389	0.582336
20	0.626377	0.557045	0.629161	0.502173	0.637025	0.62318	0.510886	0.572845	0.55945	0.382798	0.404705	0.597086
30	0.717366	0.61935	0.755048	0.598377	0.693691	0.646739	0.54703	0.58268	0.595393	0.538223	0.419461	0.618377
40	0.709368	0.655684	0.794116	0.636591	0.725027	0.727127	0.611716	0.64612	0.633595	0.429093	0.426555	0.641259
50	0.730189	0.681014	0.76173	0.647261	0.671941	0.72115	0.636155	0.658275	0.653793	0.494886	0.415314	0.628098
60	0.6754	0.664484	0.777402	0.6576	0.672514	0.765909	0.627859	0.663541	0.629505	0.568877	0.457541	0.641182

## Sheet: SUPP_FIGURE_1
Supplemental Figure 1b		Relative amount of mRNA in the cerebellum
	Control (Dscamflox/flox) (2)	En1-Cre; Dscamflox/+ (2)	En1-Cre; Dscamflox/flox (2)
exon1	1	0.557715	0.00784479
exon2-3	1	0.536258	0.0134808
exon15	1	0.613591	0.0197555
exon21	1	0.604033	0.0144243

## Sheet: SUPP_FIGURE_2
Supplemental Figure 2c

## Sheet: SUPP_FIGURE_3
Supplemental Figure 3c		ML height		Supplemental Figure 3d		Total vGluT2 puncta number
WT	Dscamdel17/del17				WT					Dscamdel17/del17
171.076	147.068			P22	63.9346	62.8909	51.2113	56.0151	45.6585	39.1931	53.3544	43.4067	49.031	54.4914
172.094	149.738
164.642	144.591
166.385	163.286
	155.675			Supplemental Figure 3e		vGluT2 puncta number
				P22	WT					Dscamdel17/del17
				I	30.5	34	23.5	17.5	25	4	23	28.5	19.5	32.3333
				II	129.5	142.5	84.5	107.5	92.6667	61.5	89.5	84	102	111.667
				III	143	132	120	101	83.3333	93.5	123	70.5	108	104.667

[truncated: 8 more sheets: SUPP_FIGURE_4, SUPP_FIGURE_6, SUPP_FIGURE_7, SUPP_FIGURE_8, SUPP_FIGURE_9, SUPP_FIGURE_10, SUPP_FIGURE_11, SUPP_FIGURE_12]
